# Supplementary material for: Systematic optimization of fermentation conditions for in vitro fermentations with fecal inocula
Source: Front Microbiol. 2023 Jul 24;14:1198903. doi: 10.3389/fmicb.2023.1198903 (PMC10404981; doi:10.3389/fmicb.2023.1198903)
Supplement: Supplementary file 1 [file Table_1.xlsx]

## Sheet: table_of_contents
list of tables	name of sheet	Description
supplementary table S1	Table S1	Independent and cumulative contribution of metadata variables to genus-level microbiome variation (dbRDA and stepwise dbRDA on Aithcison distance matrix, n=108; FDR by Benjamini-Hochberg) in the exploratory experiment.Cumulative explanatory power and significance level of the included variables are reported.
supplementary table S2	Table S2	Associations between experimental conditions, inverse simpson diversity and microbial taxa in the exploratory experiment. Test and n is specified for each test
supplementary table S3	Table S3	Microbiota genus-level evolution in the exploratory experiment . Test and n is specified for each test
supplementary table S4	Table S4	Independent and cumulative contribution of experimental conditions to metabolite profile variation (dbRDA and stepwise dbRDA; FDR by Benjamini-Hochberg) in the exploratory experiment.
supplementary table S5	Table S5	Metabolite-group evolution in the exploratory experiment. Test and n is specified for each test
supplementary table S6	Table S6	Table S6. Associations between experimental conditions and metabolite profiles in the exploratory experiment. Test and n is specified for each test
supplementary table S7	Table S7	Independent and cumulative contribution of metadata variables to genus-level microbiome variation (dbRDA and stepwise dbRDA; FDR by Benjamini-Hochberg) in the full factorial experiment. Cumulative explanatory power and significance level of the included variables are reported.
supplementary table S8	Table S8	Inverse simpson diversity time evolution in the full factorial experiment . Test and n is specified for each test
supplementary table S9	Table S9	Inverse simpson diversity associations with family-level microbiota of the full factorial experiment Test and n is specified for each test
supplementary table S10	Table S10	Inoculum drift in NP condition quantified by BC dissimilarity between T0 and T24 per condition for the fermentations without pectin
supplementary table S11	Table S11	Independent and cumulative contribution of metadata variables to metabolite profile variation (dbRDA and stepwise dbRDA on Aithcison distance matrix, n=288; FDR by Benjamini-Hochberg) in the full factorial experiment.Cumulative explanatory power and significance level of the included variables are reported.
supplementary table S12	Table S12	Evolution of absolutly quantified meabolites in the full factorial experiment . Test and n is specified for each test
supplementary table S13	Table S13.	Association of experimental factors and absolutly quantified metabolites in the full factorial experiment . Test and n is specified for each test
supplementary table S14	Table S14	Impact of experimental condition on influence of pectin on metabolite profiles Estimation for pectinP:time term in the linear model with formula concentration = pectin + time + pectin*time for each of the absolutely quantified metabolites.
supplementary table S15	Table S15	Escherichia growth in validation cohort. Table displays the abundance (%) of Eschirichia at 24h in the NP condition achieved by repeating our workflow (LB/2 condition, 10^10 cells/mL) for multiple donors (N=12).

## Sheet: Table_S1
Table S1. Independent and cumulative contribution of metadata variables to genus-level microbiome variation (dbRDA and stepwise dbRDA on Aithcison distance matrix, n=108; FDR by Benjamini-Hochberg) in the exploratory experiment.Cumulative explanatory power and significance level of the included variables are reported.
Exploratory trial (n = 108)
Independent contribution of metadata variables to genus-level microbiome variation (dbRDA)							Cumulative contribution of metadata variables to genus-level microbiome variation (stepwise dbRDA)
Variable	F	r2	adjr2	p.value	qval		Variable	df	AIC	F	adj R2	P
log_cellcount	16.2269	0.134969	0.126651	1e-06	2e-06		log_cellcount	1	754.1	16.227	0.126651	1e-06
preserved	12.2025	0.105011	0.0964053	1e-06	2e-06		preserved	1	749.1	7.0371	0.174567	1e-06
carbon	3.02319	0.028248	0.0189042	0.000253	0.000337333		carbon	1	747.32	3.6955	0.195618	1e-06
time	2.25396	0.0212129	0.0118015	0.003565	0.003565		time	1	746.41	2.8124	0.20966	3e-06

## Sheet: Table_S2
Table S2. Associations between experimental conditions, inverse simpson diversity and microbial taxa in the exploratory experiment. Test and n is specified for each test
diversity ~ fresh (Mann Whitney U test, n = 24), per preservation, at 96h
log_cellcount	.y.	group1	group2	n1	n2	statistic	p	q	effsize
6	invsimp	fresh	frozen	4	8	28	0.0485	0.0485	0.6375
7	invsimp	fresh	frozen	4	8	31	0.00808	0.01616	0.6375
diversity ~ log cellcount (Spearman rank correlation, n = 20), fresh, at 96h
time	var1	var2	cor	statistic	p	method	q
24	invsimp	log_cellcount	0.45	726.548	0.0445	Spearman	0.0445
48	invsimp	log_cellcount	0.8	261.727	2.01e-05	Spearman	4.95e-05
96	invsimp	log_cellcount	0.79	278.037	3.3e-05	Spearman	4.95e-05
Taxa ~ diversity (Spearman rank correlation, n = 20), fresh, at 96h
variable	var1	var2	cor	statistic	p	method	q
f_Erysipelotrichaceae	value	invsimp	0.64	479.95	0.00241	Spearman	0.018075
f_Ruminococcaceae	value	invsimp	0.58	562.556	0.00773	Spearman	0.0289875
uc_o_Clostridiales	value	invsimp	0.49	675.485	0.0275	Spearman	0.0825
f_Rikenellaceae	value	invsimp	0.42	765.582	0.0622	Spearman	0.1555
f_Bifidobacteriaceae	value	invsimp	0.36	854.175	0.121	Spearman	0.259286
f_Acidaminococcaceae	value	invsimp	0.33	887.203	0.151	Spearman	0.283125
f_Lachnospiraceae	value	invsimp	0.28	957.86	0.232	Spearman	0.343636
f_Bacteroidaceae	value	invsimp	0.23	1026.66	0.333	Spearman	0.41625
f_Sutterellaceae	value	invsimp	0.065	1244.18	0.787	Spearman	0.843214
f_Coriobacteriaceae	value	invsimp	0.045	1269.74	0.85	Spearman	0.85
f_Porphyromonadaceae	value	invsimp	-0.19	1586.65	0.415	Spearman	0.478846
f_Peptostreptococcaceae	value	invsimp	-0.27	1687.48	0.252	Spearman	0.343636
f_Streptococcaceae	value	invsimp	-0.28	1698.95	0.236	Spearman	0.343636
f_Veillonellaceae	value	invsimp	-0.59	2118.04	0.00591	Spearman	0.0289875
f_Enterobacteriaceae	value	invsimp	-0.72	2293.27	0.000305	Spearman	0.004575
Diversity ~ time (Friedman test, n= 108)										Diversity ~ time (Post-hoc Durbin Connover test, n= 108)
preserved	.y.	n	statistic	df	p	method	q	effsize		preserved	n	group1	group2	t-statistic	padj
fresh	invsimp	20	1.3	2	0.522046	Friedman test	0.522046	0.0325		fresh	20	48	24	0.790569	0.651153
frozen	invsimp	16	24.5	2	4.78512e-06	Friedman test	9.57023e-06	0.765625		fresh	20	96	24	-0.316228	0.75356
										fresh	20	96	48	-1.1068	0.651153
										frozen	16	48	24	3.88909	0.000776175
										frozen	16	96	24	4.59619	0.000218036
										frozen	16	96	48	0.707107	0.484957

## Sheet: Table_S3
Table S3. Microbiota genus-level evolution in the exploratory experiment . Test and n is specified for each test
Genus ~ time (Friedman test, n= 108), per preservation											Genus ~ time (Post-hoc Durbin Connover, n= 108), per preservation
preserved	variable	.y.	n	statistic	df	p	method	q	effsize		variable	condition	n	group1	group2	t-statistic	padj
frozen	g_Dialister	value	16	NA	2	NA	Friedman test	NA	NA		g_Flavonifractor	fresh	20	48	24	3.51028	0.00175572
frozen	g_Flavonifractor	value	16	25.0164	2	3.69623e-06	Friedman test	4.98991e-05	0.781762		g_Flavonifractor	fresh	20	96	24	3.76101	0.00170956
fresh	g_Peptostreptococcus	value	20	28.6667	2	5.95816e-07	Friedman test	1.6087e-05	0.716667		g_Flavonifractor	fresh	20	96	48	0.250734	0.80337
fresh	g_Flavonifractor	value	20	17.5833	2	0.000151994	Friedman test	0.00136795	0.439583		g_Blautia	fresh	20	48	24	-2.20842	0.0499815
frozen	g_Parabacteroides	value	16	12.7213	2	0.00172823	Friedman test	0.00933246	0.397541		g_Blautia	fresh	20	96	24	-3.92608	0.00105426
fresh	g_Blautia	value	20	15.44	2	0.000443861	Friedman test	0.00299606	0.386		g_Blautia	fresh	20	96	48	-1.71766	0.0939992
frozen	uc_f_Enterobacteriaceae	value	16	11.5849	2	0.00305049	Friedman test	0.0137272	0.362028		g_Clostridium_XI	fresh	20	48	24	-1.45901	0.15278
frozen	g_Clostridium_XlVa	value	16	10.4667	2	0.00533571	Friedman test	0.018008	0.327083		g_Clostridium_XI	fresh	20	96	24	-3.31593	0.00605175
fresh	g_Dialister	value	20	11.0357	2	0.00401444	Friedman test	0.0154843	0.275893		g_Clostridium_XI	fresh	20	96	48	-1.85692	0.10663
fresh	g_Clostridium_XI	value	20	10.129	2	0.00631697	Friedman test	0.0189509	0.253226		g_Dialister	fresh	20	48	24	3.15398	0.00942859
frozen	g_Faecalibacterium	value	16	6.61905	2	0.0365336	Friedman test	0.0986406	0.206845		g_Dialister	fresh	20	96	24	2.58053	0.0207787
fresh	g_Parabacteroides	value	20	6.10959	2	0.0471324	Friedman test	0.115689	0.15274		g_Dialister	fresh	20	96	48	-0.573451	0.569718
frozen	g_Streptococcus	value	16	4.04444	2	0.132361	Friedman test	0.228378	0.126389		g_Peptostreptococcus	fresh	20	48	24	1.32537	0.192962
frozen	g_Gemmiger	value	16	4	2	0.135335	Friedman test	0.228378	0.125		g_Peptostreptococcus	fresh	20	96	24	5.20681	2.0841e-05
frozen	g_Peptostreptococcus	value	16	4	2	0.135335	Friedman test	0.228378	0.125		g_Peptostreptococcus	fresh	20	96	48	3.88144	0.000601162
fresh	g_Clostridium_XlVa	value	20	4.58824	2	0.10085	Friedman test	0.226913	0.114706		uc_f_Enterobacteriaceae	frozen	16	48	24	-1.85834	0.109436
fresh	g_Streptococcus	value	20	4	2	0.135335	Friedman test	0.228378	0.1		uc_f_Enterobacteriaceae	frozen	16	96	24	-3.42327	0.00542778
fresh	g_Faecalibacterium	value	20	3.72152	2	0.155554	Friedman test	0.247057	0.093038		uc_f_Enterobacteriaceae	frozen	16	96	48	-1.56492	0.12809
frozen	uc_f_Lachnospiraceae	value	16	2.92308	2	0.231879	Friedman test	0.347819	0.0913462		g_Flavonifractor	frozen	16	48	24	2.90191	0.0103309
frozen	g_Clostridium_XI	value	16	2.6	2	0.272532	Friedman test	0.36556	0.08125		g_Flavonifractor	frozen	16	96	24	4.98765	7.23702e-05
frozen	g_Veillonella	value	16	2.59574	2	0.273112	Friedman test	0.36556	0.081117		g_Flavonifractor	frozen	16	96	48	2.08574	0.0456069
frozen	g_Blautia	value	16	2.47619	2	0.289936	Friedman test	0.36556	0.077381		g_Parabacteroides	frozen	16	48	24	2.53917	0.0248004
frozen	uc_f_Ruminococcaceae	value	16	2.36364	2	0.306721	Friedman test	0.36556	0.0738636		g_Parabacteroides	frozen	16	96	24	3.44601	0.00511149
fresh	g_Veillonella	value	20	2.33333	2	0.311403	Friedman test	0.36556	0.0583333		g_Parabacteroides	frozen	16	96	48	0.906845	0.371715
fresh	uc_f_Enterobacteriaceae	value	20	1.82353	2	0.401815	Friedman test	0.452041	0.0455882		g_Clostridium_XlVa	frozen	16	48	24	1.8798	0.104817
fresh	uc_f_Lachnospiraceae	value	20	1.59494	2	0.450468	Friedman test	0.486505	0.0398734		g_Clostridium_XlVa	frozen	16	96	24	3.35679	0.00646409
fresh	g_Gemmiger	value	20	1.0137	2	0.602391	Friedman test	0.625559	0.0253425		g_Clostridium_XlVa	frozen	16	96	48	1.47699	0.150101
fresh	uc_f_Ruminococcaceae	value	20	0.03125	2	0.984496	Friedman test	0.984496	0.00078125

## Sheet: Table_S4
Table S4. Independent and cumulative contribution of experimental conditions to metabolite profile variation (dbRDA and stepwise dbRDA; FDR by Benjamini-Hochberg) in the exploratory experiment.
Cumulative explanatory power and significance level of the included variables are reported.
Independent contribution of metadata variables to metabolite profile variation (dbRDA)							Cumulative contribution of metadata variables to metabolite profile variation (stepwise dbRDA)
Column1	F	r2	adjr2	p.value	qval		Variable	df	AIC	F	adj R2	P
log_cellcount	28.7855	0.213565	0.206146	1e-06	1.33333e-06		log_cellcount	1	392.86	28.785	0.206146	1e-06
time	13.9307	0.116157	0.107818	1e-06	1.33333e-06		time	1	377.36	18.471	0.318474	1e-06
preserved	13.8193	0.115334	0.106989	1e-06	1.33333e-06		preserved	1	368.27	11.253	0.379104	1e-06
carbon	6.32458	0.0563063	0.0474035	8.6e-05	8.6e-05		carbon	1	359.73	10.56	0.431374	1e-06

## Sheet: Table_S5
Table S5. Metabolite-group evolution in the exploratory experiment. Test and n is specified for each test
metabolite group ~ time (Friedman test, n= 108)											metabolite group ~ time (Durbin Connover test, n= 108)
variable	.y.	n	statistic	df	p	method	q	effsize			variable	n	group1	group2	t-statistic	padj
bcfa	value	36	64.8889	2	8.12001e-15	Friedman test	8.12001e-14	0.901235			alcohol	16	48	24	-3.35876	0.00321541
alcohol	value	36	48.2222	2	3.37814e-11	Friedman test	1.68907e-10	0.669753			alcohol	16	96	24	-5.12652	4.88913e-05
benzenoid	value	36	32.1667	2	1.03537e-07	Friedman test	3.45125e-07	0.446759			alcohol	16	96	48	-1.76777	0.0872707
bcfa_ester	value	36	30.7222	2	2.13184e-07	Friedman test	5.3296e-07	0.426698			bcfa	16	48	24	3.53553	0.00201549
scfa	value	36	29.5556	2	3.82026e-07	Friedman test	7.64052e-07	0.410494			bcfa	16	96	24	4.94975	8.05429e-05
other	value	36	24.5	2	4.78512e-06	Friedman test	7.9752e-06	0.340278			bcfa	16	96	48	1.41421	0.167594
heterocyclic	value	36	9.55556	2	0.00841468	Friedman test	0.012021	0.132716			bcfa_ester	16	48	24	2.12132	0.0422695
sulfur_containing	value	36	5.38889	2	0.0675799	Friedman test	0.0844749	0.0748457			bcfa_ester	16	96	24	4.24264	0.000585744
ketone	value	36	3.72222	2	0.1555	Friedman test	0.172778	0.0516975			bcfa_ester	16	96	48	2.12132	0.0422695
scfa_ester	value	36	3.5	2	0.173774	Friedman test	0.173774	0.0486111			other	16	48	24	-2.65165	0.0190073
											other	16	96	24	-3.18198	0.0101772
											other	16	96	48	-0.53033	0.599787
											scfa	16	48	24	3.71231	0.00125452
											scfa	16	96	24	4.77297	0.000132601
											scfa	16	96	48	1.06066	0.297309
											scfa_ester	16	48	24	4.06586	0.000776175
											scfa_ester	16	96	24	3.88909	0.000776175
											scfa_ester	16	96	48	-0.176777	0.860872
											sulfur_containing	16	48	24	-0.176777	0.860872
											sulfur_containing	16	96	24	2.82843	0.012386
											sulfur_containing	16	96	48	3.0052	0.012386
											alcohol	20	48	24	-3.00416	0.00704146
											alcohol	20	96	24	-4.5853	0.000144146
											alcohol	20	96	48	-1.58114	0.122135
											bcfa	20	48	24	3.16228	0.00307301
											bcfa	20	96	24	6.32456	6.1324e-07
											bcfa	20	96	48	3.16228	0.00307301
											bcfa_ester	20	48	24	-1.1068	0.275339
											bcfa_ester	20	96	24	3.00416	0.00704146
											bcfa_ester	20	96	48	4.11096	0.000608671
											benzenoid	20	48	24	3.16228	0.00307301
											benzenoid	20	96	24	6.32456	6.1324e-07
											benzenoid	20	96	48	3.16228	0.00307301
											heterocyclic	20	48	24	2.52982	0.0235184
											heterocyclic	20	96	24	-0.158114	0.875204
											heterocyclic	20	96	48	-2.68794	0.0235184
											ketone	20	48	24	-0.632456	0.530877
											ketone	20	96	24	-3.63662	0.00244895
											ketone	20	96	48	-3.00416	0.00704146
											other	20	48	24	-0.948683	0.348776
											other	20	96	24	-3.79473	0.00154971
											other	20	96	48	-2.84605	0.0106458
											scfa	20	48	24	3.63662	0.00244895
											scfa	20	96	24	1.1068	0.275339
											scfa	20	96	48	-2.52982	0.0235184

## Sheet: Table_S6
Table S6. Associations between experimental conditions and metabolite profiles in the exploratory experiment. Test and n is specified for each test
metabolite group ~ cell density (Mann Whitney U test, n = 20)
variable	var1	var2	cor	statistic	p	method	q
sulfur_containing	value	log_cellcount	-0.83	2439.05	4.93e-06	Spearman	4.93e-05
heterocyclic	value	log_cellcount	-0.8	2398.27	2.01e-05	Spearman	0.0001005
scfa	value	log_cellcount	0.74	343.275	0.000181	Spearman	0.000603333
benzenoid	value	log_cellcount	0.72	367.739	0.000312	Spearman	0.00078
bcfa_ester	value	log_cellcount	-0.62	2153.63	0.0036	Spearman	0.0072
ketone	value	log_cellcount	-0.54	2047.62	0.0141	Spearman	0.0235
scfa_ester	value	log_cellcount	0.37	840.715	0.111	Spearman	0.158571
alcohol	value	log_cellcount	-0.28	1705.12	0.228	Spearman	0.285
other	value	log_cellcount	0.12	1166.9	0.607	Spearman	0.674444
bcfa	value	log_cellcount	-0.061	1411.55	0.797	Spearman	0.797
metabolite group ~ preservation (Mann Whitney U test, n = 24)
variable	.y.	group1	group2	n1	n2	statistic	p	q	effsize
sulfur_containing	value	fresh	frozen	8	16	125	1.9e-05	0.00019	0.7625
heterocyclic	value	fresh	frozen	8	16	118	0.00037	0.00185	0.675
bcfa	value	fresh	frozen	8	16	114	0.00126	0.0042	0.625
alcohol	value	fresh	frozen	8	16	16	0.00216	0.00432	0.6
bcfa_ester	value	fresh	frozen	8	16	112	0.00216	0.00432	0.6
scfa_ester	value	fresh	frozen	8	16	21	0.00706	0.0117667	0.5375
benzenoid	value	fresh	frozen	8	16	105	0.0107	0.0152857	0.5125
scfa	value	fresh	frozen	8	16	98	0.0382	0.04775	0.425
ketone	value	fresh	frozen	8	16	32	0.0523	0.0581111	0.4
other	value	fresh	frozen	8	16	49	0.383	0.383	0.1875

## Sheet: Table_S7
Table S7. Independent and cumulative contribution of metadata variables to genus-level microbiome variation (dbRDA and stepwise dbRDA; FDR by Benjamini-Hochberg) in the full factorial experiment. Cumulative explanatory power and significance level of the included variables are reported.
Independent contribution of metadata variables to genus-level microbiome variation (dbRDA)							Cumulative contribution of metadata variables to genus-level microbiome variation (stepwise dbRDA)
variable	F	r2	adjr2	p.value	qval		Variable	df	AIC	F	adj R2	P
cellcount	67.2317	0.217661	0.214887	1e-06	5e-06		cellcount	1	-211.69	67.232	0.214887	9.999e-05
time	20.1494	0.075398	0.0721193	2e-06	5e-06		time	1	-234.73	25.901	0.289691	9.999e-05
medium	7.7292	0.058955	0.0522572	7.4e-05	0.000123333		medium	2	-250.93	10.279	0.34279	9.999e-05
fresh	8.04661	0.0313664	0.0279316	0.00139	0.0017375		fresh	1	-260.36	11.422	0.371704	0.0002
pectin	4.24973	0.0167856	0.013299	0.022262	0.022262		pectin	1	-265.06	6.6107	0.387244	0.0043

## Sheet: Table_S8
Table S8. Inverse simpson diversity time evolution in the full factorial experiment . Test and n is specified for each test
Diversity ~ time (Friedman test, n= 288), overall										Diversity ~ time (Post hoc durbin connover test, n= 288), overall
.y.	n	statistic	df	p	method	q	effsize			n	group1	group2	t-statistic	padj
invsimp	72	25.75	3	1.07588e-05	Friedman test	1.07588e-05	0.119			72	6	0	-5.02604	6.35829e-06
										72	12	0	-3.02851	0.00828359
										72	24	0	-2.51302	0.0190665
										72	12	6	1.99753	0.0564483
										72	24	6	2.51302	0.0190665
										72	24	12	0.515491	0.606745
Diversity ~ time (Friedman test, n= 288), per cellcount										Diversity ~ time (Post hoc durbin connover test, n= 288), per cellcount
cellcount	.y.	n	statistic	df	p	method	q	effsize		cellcount	n	group1	group2	t-statistic	padj
8	invsimp	24	40.95	3	6.70084e-09	Friedman test	2.01025e-08	0.56875		8	24	6	0	-6.11604	3.05797e-07
9	invsimp	24	25.45	3	1.24321e-05	Friedman test	1.86481e-05	0.353472		8	24	12	0	-4.44803	9.71426e-05
10	invsimp	24	7.7	3	0.0526363	Friedman test	0.0526363	0.106944		8	24	24	0	-4.11443	0.000211416
										8	24	12	6	1.66801	0.119815
										8	24	24	6	2.00161	0.0738902
										8	24	24	12	0.333602	0.739692
										9	24	6	0	-5.00403	2.46538e-05
										9	24	12	0	-2.78002	0.0209987
										9	24	24	0	-2.44641	0.0254716
										9	24	12	6	2.22401	0.0353074
										9	24	24	6	2.55762	0.0254716
										9	24	24	12	0.333602	0.739692
Diversity ~ time (Friedman test, n= 288), per preservation										Diversity ~ time (Post hoc durbin connover test, n= 288), per preservation
fresh	.y.	n	statistic	df	p	method	q	effsize		preservation	n	group1	group2	t-statistic	padj
FRE	invsimp	24	17.35	3	0.000598746	Friedman test	0.000598746	0.240972		FRE	24	6	0	-4.11443	0.000634248
FRO	invsimp	24	51.95	3	3.06948e-11	Friedman test	6.13896e-11	0.721528		FRE	24	12	0	-2.44641	0.0448939
										FRE	24	24	0	-2.33521	0.0448939
										FRE	24	12	6	1.66801	0.119815
										FRE	24	24	6	1.77921	0.119414
										FRE	24	24	12	0.111201	0.91178
										FRO	24	6	0	-7.00564	7.79548e-09
										FRO	24	12	0	-4.78163	2.85091e-05
										FRO	24	24	0	-4.22563	0.000143245
										FRO	24	12	6	2.22401	0.0353074
										FRO	24	24	6	2.78002	0.0104994
										FRO	24	24	12	0.556003	0.580007

## Sheet: Table_S9
Table S9 Inverse simpson diversity associations with family-level microbiota of the full factorial experiment
Diversity ~ Family (Spearman's rank correlation, n= 72), 96h
variable	var1	var2	cor	statistic	p	method	q
f_Enterobacteriaceae	value	invsimp	-0.94	115634	0	Spearman	0
f_Lachnospiraceae	value	invsimp	0.75	14702	0	Spearman	0
f_Ruminococcaceae	value	invsimp	0.72	16950	0	Spearman	0
f_Bacteroidaceae	value	invsimp	0.21	47048	0.0772	Spearman	0.3088
f_Erysipelotrichaceae	value	invsimp	0.34	39204	0.00361	Spearman	0.02888
f_Sutterellaceae	value	invsimp	0.62	22412.9	6.02e-09	Spearman	6.622e-08
f_Bifidobacteriaceae	value	invsimp	0.069	55539.8	0.569	Spearman	0.843
uc_c_Alphaproteobacteria	value	invsimp	0.24	45419.9	0.0452	Spearman	0.2706
f_Coriobacteriaceae	value	invsimp	0.39	36332	0.000822	Spearman	0.007398
f_Porphyromonadaceae	value	invsimp	0.24	45408.8	0.0451	Spearman	0.2706
f_Streptococcaceae	value	invsimp	0.13	52094.9	0.293	Spearman	0.843
f_Acidaminococcaceae	value	invsimp	0.13	51901.7	0.281	Spearman	0.843
uc_p_Firmicutes	value	invsimp	0.61	23048.8	1.28e-08	Spearman	1.28e-07
f_Peptostreptococcaceae	value	invsimp	0.33	39971.6	0.00498	Spearman	0.03486
f_Rikenellaceae	value	invsimp	0.66	20379.5	4.41e-10	Spearman	5.292e-09

[truncated: 6 more sheets: Table_S10, Table_S11, Table_S12, Table_S13, Table_S14, Table_S15]
